# Supplementary material for: PF4 Autoantibody Complexes Cause Activation of Integrins αIIbβ3 and αvβ3 and Possible Subsequent Thrombosis and Autoimmune Diseases
Source: Int J Mol Sci. 2025 Oct 22;26(21):10260. doi: 10.3390/ijms262110260 (PMC12610465; doi:10.3390/ijms262110260)
Supplement: Supplementary file 1 [file ijms-26-10260-s001.zip]

Archive with 1 entries (1 files):
- ijms-3866123-supplementary.pdf
